# Supplementary material for: Cerebellar and subcortical contributions to working memory manipulation
Source: Commun Biol. 2025 Jul 9;8:1028. doi: 10.1038/s42003-025-08467-0 (PMC12241541; doi:10.1038/s42003-025-08467-0)
Supplement: Supplementary file 4 — Supplementary data 1 [file 42003_2025_8467_MOESM4_ESM.xlsx]

## Sheet: Sheet1
ROI Name	X	Y	Z
17Networks_LH_VisCent_ExStr_1	-36	-62	-17
17Networks_LH_VisCent_ExStr_2	-23	-73	-10
17Networks_LH_VisCent_ExStr_6	-41	-87	-3
17Networks_LH_VisCent_ExStr_7	-46	-73	6
17Networks_LH_VisCent_ExStr_9	-39	-84	14
17Networks_LH_VisCent_ExStr_10	-11	-97	17
17Networks_LH_VisCent_ExStr_11	-25	-85	21
17Networks_LH_VisPeri_ExStrInf_1	-24	-55	-8
17Networks_LH_VisPeri_ExStrInf_2	-12	-62	-5
17Networks_LH_VisPeri_ExStrInf_3	-7	-76	-6
17Networks_LH_VisPeri_ExStrInf_4	-13	-43	-5
17Networks_LH_VisPeri_ExStrInf_5	-14	-57	1
17Networks_LH_VisPeri_StriCal_1	-5	-88	2
17Networks_LH_VisPeri_StriCal_2	-7	-74	9
17Networks_LH_VisPeri_ExStrSup_1	-19	-65	7
17Networks_LH_VisPeri_ExStrSup_2	-3	-84	24
17Networks_LH_VisPeri_ExStrSup_3	-12	-71	20
17Networks_LH_VisPeri_ExStrSup_4	-16	-89	33
17Networks_LH_VisPeri_ExStrSup_5	-12	-81	36
17Networks_LH_SomMotA_1	-8	-15	47
17Networks_LH_SomMotA_4	-48	-29	58
17Networks_LH_SomMotA_5	-39	-25	53
17Networks_LH_SomMotA_6	-9	-38	54
17Networks_LH_SomMotA_7	-4	-25	56
17Networks_LH_SomMotA_8	-4	-9	59
17Networks_LH_SomMotA_11	-30	-38	65
17Networks_LH_SomMotA_12	-23	-11	65
17Networks_LH_SomMotA_19	-12	-27	73
17Networks_LH_SomMotB_Ins_1	-36	-24	10
17Networks_LH_SomMotB_S2_2	-36	-26	19
17Networks_LH_DorsAttnA_TempOcc_4	-45	-70	-8
17Networks_LH_DorsAttnA_ParOcc_1	-48	-65	15
17Networks_LH_DorsAttnA_ParOcc_2	-32	-84	27
17Networks_LH_DorsAttnA_SPL_1	-26	-70	31
17Networks_LH_DorsAttnA_SPL_2	-21	-79	45
17Networks_LH_DorsAttnA_SPL_3	-23	-65	46
17Networks_LH_DorsAttnA_SPL_4	-29	-58	50
17Networks_LH_DorsAttnA_SPL_5	-36	-52	56
17Networks_LH_DorsAttnA_SPL_6	-15	-71	57
17Networks_LH_DorsAttnA_SPL_7	-29	-61	62
17Networks_LH_DorsAttnB_PostC_2	-55	-20	41
17Networks_LH_DorsAttnB_PostC_3	-55	-32	45
17Networks_LH_DorsAttnB_PostC_4	-46	-29	44
17Networks_LH_DorsAttnB_PostC_5	-39	-37	49
17Networks_LH_DorsAttnB_PostC_6	-30	-46	63
17Networks_LH_DorsAttnB_PostC_8	-20	-57	66
17Networks_LH_DorsAttnB_FEF_2	-25	-1	55
17Networks_LH_DorsAttnB_FEF_3	-30	-8	52
17Networks_LH_DorsAttnB_PrCv_1	-50	3	38
17Networks_LH_SalVentAttnA_Ins_3	-33	19	8
17Networks_LH_SalVentAttnA_FrMed_2	-5	9	48
17Networks_LH_SalVentAttnB_PFCl_1	-38	49	11
17Networks_LH_SalVentAttnB_Ins_1	-34	16	-8
17Networks_LH_SalVentAttnB_Ins_2	-33	25	-1
17Networks_LH_LimbicB_OFC_3	-10	47	-21
17Networks_LH_LimbicB_OFC_4	-4	23	-19
17Networks_LH_LimbicB_OFC_5	-15	65	-8
17Networks_LH_ContA_IPS_4	-45	-41	47
17Networks_LH_ContA_IPS_5	-33	-46	41
17Networks_LH_ContA_PFCd_1	-21	5	65
17Networks_LH_ContA_PFCl_1	-49	6	26
17Networks_LH_ContA_Cingm_1	-3	5	29
17Networks_LH_ContB_IPL_1	-49	-60	47
17Networks_LH_ContB_IPL_3	-42	-52	49
17Networks_LH_ContB_PFCd_1	-30	14	57
17Networks_LH_ContB_PFClv_1	-42	49	-6
17Networks_LH_ContB_PFCmp_1	-4	28	47
17Networks_LH_ContC_pCun_2	-9	-77	45
17Networks_LH_DefaultA_IPL_1	-47	-64	31
17Networks_LH_DefaultA_PFCd_1	-25	28	43
17Networks_LH_DefaultA_PFCd_2	-18	36	48
17Networks_LH_DefaultA_PFCd_3	-22	20	52
17Networks_LH_DefaultA_pCunPCC_1	-4	-53	20
17Networks_LH_DefaultA_pCunPCC_2	-5	-60	30
17Networks_LH_DefaultA_pCunPCC_3	-7	-44	32
17Networks_LH_DefaultA_PFCm_1	-5	55	-10
17Networks_LH_DefaultA_PFCm_2	-6	35	-9
17Networks_LH_DefaultA_PFCm_3	-6	59	7
17Networks_LH_DefaultA_PFCm_4	-6	45	6
17Networks_LH_DefaultA_PFCm_6	-5	34	21
17Networks_LH_DefaultB_Temp_1	-44	13	-34
17Networks_LH_DefaultB_Temp_2	-54	-2	-30
17Networks_LH_DefaultB_Temp_4	-57	-9	-14
17Networks_LH_DefaultB_Temp_6	-52	-22	-6
17Networks_LH_DefaultB_IPL_1	-45	-58	21
17Networks_LH_DefaultB_PFCd_1	-4	51	28
17Networks_LH_DefaultB_PFCd_2	-14	58	31
17Networks_LH_DefaultB_PFCd_4	-8	43	51
17Networks_LH_DefaultB_PFCd_5	-13	24	61
17Networks_LH_DefaultB_PFCd_6	-6	10	65
17Networks_LH_DefaultB_PFCl_1	-41	19	48
17Networks_LH_DefaultB_PFCv_1	-36	22	-16
17Networks_LH_DefaultB_PFCv_3	-46	32	-10
17Networks_LH_DefaultB_PFCv_5	-53	19	11
17Networks_LH_DefaultC_IPL_1	-40	-79	30
17Networks_LH_DefaultC_Rsp_1	-13	-49	4
17Networks_LH_DefaultC_Rsp_2	-8	-52	9
17Networks_LH_DefaultC_Rsp_3	-13	-61	19
17Networks_LH_DefaultC_PHC_3	-18	-37	-12
17Networks_RH_VisCent_ExStr_1	36	-53	-17
17Networks_RH_VisCent_ExStr_2	37	-73	-16
17Networks_RH_VisCent_ExStr_3	23	-74	-11
17Networks_RH_VisCent_Striate_1	8	-92	-2
17Networks_RH_VisCent_ExStr_7	35	-89	2
17Networks_RH_VisCent_ExStr_9	43	-79	10
17Networks_RH_VisCent_ExStr_10	13	-94	19
17Networks_RH_VisCent_ExStr_11	27	-87	21
17Networks_RH_VisPeri_ExStrInf_1	26	-52	-9
17Networks_RH_VisPeri_ExStrInf_2	18	-36	-12
17Networks_RH_VisPeri_ExStrInf_3	9	-72	-5
17Networks_RH_VisPeri_ExStrInf_4	13	-58	-3
17Networks_RH_VisPeri_ExStrInf_5	18	-45	-3
17Networks_RH_VisPeri_StriCal_1	9	-74	9
17Networks_RH_VisPeri_StriCal_2	22	-59	6
17Networks_RH_VisPeri_ExStrSup_1	16	-66	19
17Networks_RH_VisPeri_ExStrSup_2	5	-80	24
17Networks_RH_VisPeri_ExStrSup_3	14	-78	34
17Networks_RH_VisPeri_ExStrSup_4	16	-87	36
17Networks_RH_SomMotA_1	54	-17	40
17Networks_RH_SomMotA_11	4	-25	58
17Networks_RH_SomMotB_Cent_1	61	6	30
17Networks_RH_DorsAttnA_TempOcc_1	34	-37	-23
17Networks_RH_DorsAttnA_TempOcc_3	50	-64	-9
17Networks_RH_DorsAttnA_ParOcc_1	48	-66	4
17Networks_RH_DorsAttnA_ParOcc_3	36	-79	24
17Networks_RH_DorsAttnA_SPL_1	29	-78	37
17Networks_RH_DorsAttnA_SPL_2	32	-66	35
17Networks_RH_DorsAttnA_SPL_3	19	-79	50
17Networks_RH_DorsAttnA_SPL_4	31	-64	53
17Networks_RH_DorsAttnA_SPL_5	21	-69	53
17Networks_RH_DorsAttnA_SPL_6	34	-50	54
17Networks_RH_DorsAttnA_SPL_7	27	-58	61
17Networks_RH_DorsAttnA_SPL_8	14	-64	65
17Networks_RH_DorsAttnB_TempOcc_1	59	-55	-2
17Networks_RH_DorsAttnB_PostC_1	61	-14	30
17Networks_RH_DorsAttnB_PostC_2	57	-23	44
17Networks_RH_DorsAttnB_PostC_3	44	-37	50
17Networks_RH_DorsAttnB_PostC_4	45	-28	42
17Networks_RH_DorsAttnB_PostC_5	35	-36	51
17Networks_RH_DorsAttnB_PostC_6	7	-54	59
17Networks_RH_DorsAttnB_FEF_2	27	-3	52
17Networks_RH_DorsAttnB_FEF_3	25	-3	64
17Networks_RH_SalVentAttnA_PrC_1	51	3	41
17Networks_RH_SalVentAttnA_FrOper_3	54	12	12
17Networks_RH_SalVentAttnA_FrMed_2	6	11	58
17Networks_RH_SalVentAttnB_Ins_1	34	21	-8
17Networks_RH_SalVentAttnB_Ins_2	37	23	5
17Networks_RH_SalVentAttnB_PFCmp_1	8	35	25
17Networks_RH_LimbicB_OFC_1	13	24	-21
17Networks_RH_LimbicB_OFC_2	23	22	-21
17Networks_RH_LimbicB_OFC_3	8	47	-23
17Networks_RH_LimbicB_OFC_4	20	43	-18
17Networks_RH_LimbicB_OFC_5	5	22	-21
17Networks_RH_LimbicB_OFC_6	9	63	-14
17Networks_RH_ContA_IPS_2	54	-33	51
17Networks_RH_ContA_IPS_3	47	-44	46
17Networks_RH_ContA_IPS_4	36	-44	45
17Networks_RH_ContA_PFCl_1	50	30	18
17Networks_RH_ContA_PFCl_2	48	18	23
17Networks_RH_ContA_PFCl_3	47	29	28
17Networks_RH_ContA_PFCl_4	49	8	25
17Networks_RH_ContA_PFCl_5	39	11	34
17Networks_RH_ContA_Cingm_1	5	1	30
17Networks_RH_ContB_PFClv_3	42	51	-6
17Networks_RH_ContB_PFCmp_1	5	28	48
17Networks_RH_DefaultA_pCunPCC_1	6	-52	23
17Networks_RH_DefaultA_PFCm_1	5	41	-11
17Networks_RH_DefaultA_PFCm_2	9	67	1
17Networks_RH_DefaultA_PFCm_3	7	42	4
17Networks_RH_DefaultA_PFCm_4	7	54	13
17Networks_RH_DefaultA_PFCm_6	6	25	18
17Networks_RH_DefaultB_PFCd_3	5	44	40
17Networks_RH_DefaultB_PFCd_4	14	39	52
17Networks_RH_DefaultB_PFCv_1	35	23	-18
17Networks_RH_DefaultC_IPL_1	48	-64	22
17Networks_RH_DefaultC_IPL_2	45	-75	31
17Networks_RH_DefaultC_Rsp_1	14	-46	4
17Networks_RH_DefaultC_Rsp_2	12	-55	15
17Networks_RH_DefaultC_PHC_2	31	-31	-18
HIP-head-m1-rh	20	-12	22
THA-VAip-rh	8	-14	4
THA-VAia-rh	6	-6	2
HIP-head-l-rh	30	-14	-20
HIP-body-rh	30	-28	-10
THA-VPm-rh	10	-24	2
PUT-VA-rh	22	12	-6
PUT-DA-rh	26	6	2
PUT-VP-rh	30	-12	0
PUT-DP-rh	28	-2	6
CAU-VA-rh	10	12	4
CAU-DA-rh	16	18	8
CAU-body-rh	14	6	16
CAU-tail-rh	16	-2	20
NAc-shell-rh	12	10	-6
NAc-core-rh	14	18	-2
pGP-rh	24	-8	-2
aGP-rh	18	0	-2
HIP-head-m1-lh	-18	-12	-22
THA-VAip-lh	-6	-14	4
THA-VAia-lh	-4	-6	2
HIP-body-lh	-28	-28	-10
THA-VPm-lh	-8	-24	2
THA-VPl-lh	-16	-22	4
THA-DAl-lh	-14	-20	12
PUT-VA-lh	-20	12	-6
PUT-DA-lh	-24	6	2
PUT-VP-lh	-28	-12	0
PUT-DP-lh	-26	-2	6
CAU-VA-lh	-8	12	4
CAU-DA-lh	-14	18	8
CAU-body-lh	-12	6	16
CAU-tail-lh	-14	-2	20
NAc-shell-lh	-10	10	-6
NAc-core-lh	-12	18	-2
pGP-lh	-22	-8	-2
aGP-lh	-16	0	-2
Left_I_IV	-4	-50	-11
Right_I_IV	4	-50	-11
Right_V	18	-50	-19
Left_VI	-30	-50	-27
Vermis_VI	0	-65	-27
Right_VI	30	-50	-27
Vermis_CrusII	0	-76	-35
Vermis_VIIb	0	-68	-32
Left_IX	-5	-51	-55
Vermis_IX	0	-55	-35
Left_X	-22	-35	-43
Vermis_X	0	-47	-37
