# Supplementary material for: Cerebellar and subcortical contributions to working memory manipulation
Source: Commun Biol. 2025 Jul 9;8:1028. doi: 10.1038/s42003-025-08467-0 (PMC12241541; doi:10.1038/s42003-025-08467-0)
Supplement: Supplementary file 5 — Supplementary data 2 [file 42003_2025_8467_MOESM5_ESM.xlsx]

## Sheet: Sheet1
ROI Name	X	Y	Z
17Networks_LH_VisPeri_ExStrInf_2	-12	-62	-5
17Networks_LH_VisPeri_ExStrInf_4	-13	-43	-5
17Networks_LH_VisPeri_ExStrInf_5	-14	-57	1
17Networks_LH_VisPeri_StriCal_2	-7	-74	9
17Networks_LH_VisPeri_ExStrSup_1	-19	-65	7
17Networks_LH_VisPeri_ExStrSup_2	-3	-84	24
17Networks_LH_VisPeri_ExStrSup_3	-12	-71	20
17Networks_LH_VisPeri_ExStrSup_5	-12	-81	36
17Networks_LH_SomMotA_8	-4	-9	59
17Networks_LH_SomMotA_12	-23	-11	65
17Networks_LH_SomMotA_16	-14	-11	73
17Networks_LH_SomMotB_Cent_4	-51	-7	43
17Networks_LH_DorsAttnA_TempOcc_1	-45	-42	-21
17Networks_LH_DorsAttnA_TempOcc_2	-33	-42	-21
17Networks_LH_DorsAttnA_TempOcc_3	-49	-56	-15
17Networks_LH_DorsAttnA_ParOcc_1	-48	-65	15
17Networks_LH_DorsAttnA_ParOcc_2	-32	-84	27
17Networks_LH_DorsAttnA_SPL_1	-26	-70	31
17Networks_LH_DorsAttnA_SPL_2	-21	-79	45
17Networks_LH_DorsAttnA_SPL_3	-23	-65	46
17Networks_LH_DorsAttnA_SPL_4	-29	-58	50
17Networks_LH_DorsAttnA_SPL_5	-36	-52	56
17Networks_LH_DorsAttnA_SPL_6	-15	-71	57
17Networks_LH_DorsAttnA_SPL_7	-29	-61	62
17Networks_LH_DorsAttnB_PostC_1	-61	-23	33
17Networks_LH_DorsAttnB_PostC_3	-55	-32	45
17Networks_LH_DorsAttnB_PostC_5	-39	-37	49
17Networks_LH_DorsAttnB_PostC_6	-30	-46	63
17Networks_LH_DorsAttnB_PostC_7	-7	-59	63
17Networks_LH_DorsAttnB_PostC_8	-20	-57	66
17Networks_LH_DorsAttnB_PostC_9	-13	-50	72
17Networks_LH_DorsAttnB_FEF_1	-40	-3	51
17Networks_LH_DorsAttnB_FEF_2	-25	-1	55
17Networks_LH_DorsAttnB_FEF_3	-30	-8	52
17Networks_LH_DorsAttnB_PrCv_1	-50	3	38
17Networks_LH_SalVentAttnA_ParOper_2	-58	-44	27
17Networks_LH_SalVentAttnA_ParOper_3	-61	-36	33
17Networks_LH_SalVentAttnA_Ins_2	-40	-15	-2
17Networks_LH_SalVentAttnA_Ins_3	-33	19	8
17Networks_LH_SalVentAttnA_FrOper_2	-52	9	13
17Networks_LH_SalVentAttnA_ParMed_1	-11	-27	41
17Networks_LH_SalVentAttnA_ParMed_2	-13	-41	47
17Networks_LH_SalVentAttnA_ParMed_3	-6	-49	57
17Networks_LH_SalVentAttnA_FrMed_1	-7	0	41
17Networks_LH_SalVentAttnA_FrMed_2	-5	9	48
17Networks_LH_SalVentAttnA_FrMed_3	-8	-3	71
17Networks_LH_SalVentAttnB_PFCl_2	-29	43	30
17Networks_LH_SalVentAttnB_PFCl_3	-36	32	38
17Networks_LH_SalVentAttnB_Ins_1	-34	16	-8
17Networks_LH_SalVentAttnB_Ins_2	-33	25	-1
17Networks_LH_SalVentAttnB_Ins_3	-43	12	2
17Networks_LH_SalVentAttnB_OFC_1	-27	49	-14
17Networks_LH_SalVentAttnB_PFCmp_1	-6	22	31
17Networks_LH_LimbicB_OFC_2	-24	23	-20
17Networks_LH_LimbicB_OFC_3	-10	47	-21
17Networks_LH_LimbicA_TempPole_1	-37	-5	-42
17Networks_LH_LimbicA_TempPole_3	-26	-9	-33
17Networks_LH_LimbicA_TempPole_5	-40	-21	-27
17Networks_LH_LimbicA_TempPole_6	-32	12	-29
17Networks_LH_ContA_Temp_1	-55	-62	-1
17Networks_LH_ContA_IPS_1	-29	-74	42
17Networks_LH_ContA_IPS_2	-58	-42	45
17Networks_LH_ContA_IPS_3	-35	-62	48
17Networks_LH_ContA_IPS_4	-45	-41	47
17Networks_LH_ContA_IPS_5	-33	-46	41
17Networks_LH_ContA_PFCd_1	-21	5	65
17Networks_LH_ContA_PFClv_1	-48	35	10
17Networks_LH_ContA_PFClv_2	-42	38	22
17Networks_LH_ContA_PFCl_1	-49	6	26
17Networks_LH_ContA_PFCl_2	-45	20	27
17Networks_LH_ContA_PFCl_3	-39	7	34
17Networks_LH_ContA_Cingm_1	-3	5	29
17Networks_LH_ContB_Temp_2	-60	-49	-10
17Networks_LH_ContB_IPL_2	-53	-50	45
17Networks_LH_ContB_PFCd_1	-30	14	57
17Networks_LH_ContB_PFClv_2	-28	58	-1
17Networks_LH_ContB_PFClv_3	-28	57	13
17Networks_LH_ContB_PFCmp_1	-4	28	47
17Networks_LH_ContC_pCun_1	-10	-70	32
17Networks_LH_ContC_pCun_2	-9	-77	45
17Networks_LH_ContC_pCun_3	-5	-64	52
17Networks_LH_ContC_Cingp_1	-6	-41	24
17Networks_LH_ContC_Cingp_2	-4	-22	29
17Networks_LH_DefaultA_PFCd_1	-25	28	43
17Networks_LH_DefaultA_PFCd_3	-22	20	52
17Networks_LH_DefaultA_pCunPCC_2	-5	-60	30
17Networks_LH_DefaultA_pCunPCC_4	-4	-34	38
17Networks_LH_DefaultA_pCunPCC_6	-3	-68	41
17Networks_LH_DefaultA_pCunPCC_7	-7	-51	43
17Networks_LH_DefaultA_PFCm_2	-6	35	-9
17Networks_LH_DefaultA_PFCm_4	-6	45	6
17Networks_LH_DefaultA_PFCm_6	-5	34	21
17Networks_LH_DefaultB_Temp_1	-44	13	-34
17Networks_LH_DefaultB_Temp_2	-54	-2	-30
17Networks_LH_DefaultB_Temp_4	-57	-9	-14
17Networks_LH_DefaultB_Temp_5	-61	-35	-3
17Networks_LH_DefaultB_Temp_6	-52	-22	-6
17Networks_LH_DefaultB_IPL_1	-45	-58	21
17Networks_LH_DefaultB_IPL_2	-57	-55	30
17Networks_LH_DefaultB_PFCd_3	-22	51	31
17Networks_LH_DefaultB_PFCd_6	-6	10	65
17Networks_LH_DefaultB_PFCl_1	-41	19	48
17Networks_LH_DefaultB_PFCl_2	-42	7	48
17Networks_LH_DefaultB_PFCv_1	-36	22	-16
17Networks_LH_DefaultB_PFCv_2	-36	37	-13
17Networks_LH_DefaultB_PFCv_3	-46	32	-10
17Networks_LH_DefaultB_PFCv_4	-48	28	0
17Networks_LH_DefaultB_PFCv_5	-53	19	11
17Networks_LH_DefaultC_IPL_1	-40	-79	30
17Networks_LH_DefaultC_Rsp_1	-13	-49	4
17Networks_LH_DefaultC_Rsp_2	-8	-52	9
17Networks_LH_DefaultC_Rsp_3	-13	-61	19
17Networks_LH_DefaultC_PHC_2	-30	-33	-18
17Networks_LH_TempPar_1	-53	6	-11
17Networks_LH_TempPar_2	-61	-13	-3
17Networks_LH_TempPar_3	-62	-32	5
17Networks_LH_TempPar_4	-52	-43	5
17Networks_LH_TempPar_5	-57	-54	10
17Networks_LH_TempPar_6	-59	-49	16
17Networks_RH_VisPeri_ExStrInf_4	13	-58	-3
17Networks_RH_VisPeri_ExStrInf_5	18	-45	-3
17Networks_RH_VisPeri_StriCal_1	9	-74	9
17Networks_RH_VisPeri_StriCal_2	22	-59	6
17Networks_RH_VisPeri_ExStrSup_1	16	-66	19
17Networks_RH_VisPeri_ExStrSup_2	5	-80	24
17Networks_RH_VisPeri_ExStrSup_3	14	-78	34
17Networks_RH_SomMotA_1	54	-17	40
17Networks_RH_SomMotA_5	7	-10	51
17Networks_RH_SomMotA_6	43	-21	54
17Networks_RH_SomMotA_7	37	-20	64
17Networks_RH_SomMotA_8	32	-34	63
17Networks_RH_SomMotA_9	31	-41	64
17Networks_RH_SomMotA_12	29	-11	65
17Networks_RH_SomMotA_17	17	-6	69
17Networks_RH_SomMotB_Ins_1	39	-19	5
17Networks_RH_SomMotB_S2_4	41	-29	18
17Networks_RH_SomMotB_S2_7	49	-21	19
17Networks_RH_DorsAttnA_ParOcc_2	54	-56	12
17Networks_RH_DorsAttnA_SPL_3	19	-79	50
17Networks_RH_DorsAttnA_SPL_5	21	-69	53
17Networks_RH_DorsAttnA_SPL_7	27	-58	61
17Networks_RH_DorsAttnA_SPL_8	14	-64	65
17Networks_RH_DorsAttnB_PostC_4	45	-28	42
17Networks_RH_DorsAttnB_PostC_5	35	-36	51
17Networks_RH_DorsAttnB_PostC_6	7	-54	59
17Networks_RH_DorsAttnB_PostC_7	24	-50	68
17Networks_RH_DorsAttnB_PostC_8	16	-47	74
17Networks_RH_DorsAttnB_FEF_2	27	-3	52
17Networks_RH_DorsAttnB_FEF_3	25	-3	64
17Networks_RH_SalVentAttnA_ParOper_2	60	-22	22
17Networks_RH_SalVentAttnA_ParOper_3	63	-26	38
17Networks_RH_SalVentAttnA_Ins_1	40	5	-15
17Networks_RH_SalVentAttnA_Ins_3	40	-10	-4
17Networks_RH_SalVentAttnA_FrMed_1	7	2	43
17Networks_RH_SalVentAttnA_ParMed_1	11	-17	41
17Networks_RH_SalVentAttnA_ParMed_2	12	-34	43
17Networks_RH_SalVentAttnA_FrMed_2	6	11	58
17Networks_RH_SalVentAttnA_ParMed_3	10	-43	53
17Networks_RH_SalVentAttnA_ParMed_4	11	-32	50
17Networks_RH_SalVentAttnA_FrMed_3	7	-2	67
17Networks_RH_SalVentAttnA_FrMed_4	16	7	69
17Networks_RH_SalVentAttnB_IPL_1	62	-37	37
17Networks_RH_SalVentAttnB_Ins_1	34	21	-8
17Networks_RH_SalVentAttnB_Ins_2	37	23	5
17Networks_RH_SalVentAttnB_PFCmp_2	7	19	35
17Networks_RH_LimbicB_OFC_2	23	22	-21
17Networks_RH_LimbicA_TempPole_2	49	-7	-39
17Networks_RH_LimbicA_TempPole_3	37	17	-38
17Networks_RH_LimbicA_TempPole_4	39	-15	-31
17Networks_RH_LimbicA_TempPole_5	29	12	-30
17Networks_RH_ContA_PFCd_1	24	10	58
17Networks_RH_ContA_PFCl_5	39	11	34
17Networks_RH_ContA_Cingm_1	5	1	30
17Networks_RH_ContB_IPL_1	55	-45	33
17Networks_RH_ContB_PFCld_1	39	33	38
17Networks_RH_ContB_PFCmp_1	5	28	48
17Networks_RH_ContC_pCun_1	17	-63	28
17Networks_RH_ContC_pCun_2	13	-71	39
17Networks_RH_ContC_pCun_3	5	-64	44
17Networks_RH_ContC_pCun_4	7	-50	45
17Networks_RH_ContC_pCun_5	8	-71	53
17Networks_RH_ContC_Cingp_1	7	-44	20
17Networks_RH_ContC_Cingp_2	6	-26	28
17Networks_RH_DefaultB_AntTemp_1	49	9	-33
17Networks_RH_DefaultB_PFCv_1	35	23	-18
17Networks_RH_DefaultB_PFCv_2	48	32	-8
17Networks_RH_DefaultB_PFCv_3	54	24	6
17Networks_RH_DefaultC_IPL_2	45	-75	31
17Networks_RH_DefaultC_Rsp_1	14	-46	4
17Networks_RH_DefaultC_Rsp_2	12	-55	15
17Networks_RH_TempPar_1	47	16	-20
17Networks_RH_TempPar_3	49	-20	-8
17Networks_RH_TempPar_5	50	-33	2
17Networks_RH_TempPar_6	59	-46	7
17Networks_RH_TempPar_7	51	-41	13
17Networks_RH_TempPar_9	55	-46	19
17Networks_RH_TempPar_10	62	-40	22
HIP-head-l-rh	30	-14	-20
PUT-VA-rh	22	12	-6
PUT-DA-rh	26	6	2
CAU-VA-rh	10	12	4
CAU-DA-rh	16	18	8
CAU-body-rh	14	6	16
NAc-shell-rh	12	10	-6
NAc-core-rh	14	18	-2
HIP-head-m1-lh	-18	-12	-22
HIP-head-m2-lh	-20	-18	-16
HIP-head-l-lh	-28	-14	-20
HIP-body-lh	-28	-28	-10
HIP-tail-lh	-22	-38	-2
THA-VAs-lh	-8	-10	12
THA-DAm-lh	-8	-24	12
PUT-VA-lh	-20	12	-6
PUT-DA-lh	-24	6	2
CAU-VA-lh	-8	12	4
CAU-DA-lh	-14	18	8
CAU-body-lh	-12	6	16
CAU-tail-lh	-14	-2	20
lAMY-lh	-26	-2	-22
NAc-shell-lh	-10	10	-6
NAc-core-lh	-12	18	-2
Left_VI	-30	-50	-27
Vermis_VI	0	-65	-27
Right_VI	30	-50	-27
Right_CrusI	-45	-65	-32
Right_CrusII	39	-65	-47
Right_VIIb	33	-65	-53
Right_IX	5	-51	-55
Right_X	22	-35	-43
