# Supplementary material for: Cerebellar and subcortical contributions to working memory manipulation
Source: Commun Biol. 2025 Jul 9;8:1028. doi: 10.1038/s42003-025-08467-0 (PMC12241541; doi:10.1038/s42003-025-08467-0)
Supplement: Supplementary file 6 — Supplementary data 3 [file 42003_2025_8467_MOESM6_ESM.xlsx]

## Sheet: Sheet1
ROI Name	X	Y	Z
17Networks_LH_VisPeri_ExStrInf_2	-12	-62	-5
17Networks_LH_VisPeri_ExStrInf_4	-13	-43	-5
17Networks_LH_VisPeri_ExStrInf_5	-14	-57	1
17Networks_LH_VisPeri_StriCal_2	-7	-74	9
17Networks_LH_VisPeri_ExStrSup_1	-19	-65	7
17Networks_LH_VisPeri_ExStrSup_2	-3	-84	24
17Networks_LH_VisPeri_ExStrSup_3	-12	-71	20
17Networks_LH_VisPeri_ExStrSup_5	-12	-81	36
17Networks_LH_SomMotA_8	-4	-9	59
17Networks_LH_SomMotA_12	-23	-11	65
17Networks_LH_DorsAttnA_ParOcc_1	-48	-65	15
17Networks_LH_DorsAttnA_ParOcc_2	-32	-84	27
17Networks_LH_DorsAttnA_SPL_1	-26	-70	31
17Networks_LH_DorsAttnA_SPL_2	-21	-79	45
17Networks_LH_DorsAttnA_SPL_3	-23	-65	46
17Networks_LH_DorsAttnA_SPL_4	-29	-58	50
17Networks_LH_DorsAttnA_SPL_5	-36	-52	56
17Networks_LH_DorsAttnA_SPL_6	-15	-71	57
17Networks_LH_DorsAttnA_SPL_7	-29	-61	62
17Networks_LH_DorsAttnB_PostC_3	-55	-32	45
17Networks_LH_DorsAttnB_PostC_5	-39	-37	49
17Networks_LH_DorsAttnB_PostC_6	-30	-46	63
17Networks_LH_DorsAttnB_PostC_8	-20	-57	66
17Networks_LH_DorsAttnB_FEF_2	-25	-1	55
17Networks_LH_DorsAttnB_FEF_3	-30	-8	52
17Networks_LH_DorsAttnB_PrCv_1	-50	3	38
17Networks_LH_SalVentAttnA_Ins_3	-33	19	8
17Networks_LH_SalVentAttnA_FrMed_2	-5	9	48
17Networks_LH_SalVentAttnB_Ins_1	-34	16	-8
17Networks_LH_SalVentAttnB_Ins_2	-33	25	-1
17Networks_LH_LimbicB_OFC_3	-10	47	-21
17Networks_LH_ContA_IPS_4	-45	-41	47
17Networks_LH_ContA_IPS_5	-33	-46	41
17Networks_LH_ContA_PFCd_1	-21	5	65
17Networks_LH_ContA_PFCl_1	-49	6	26
17Networks_LH_ContA_Cingm_1	-3	5	29
17Networks_LH_ContB_PFCd_1	-30	14	57
17Networks_LH_ContB_PFCmp_1	-4	28	47
17Networks_LH_ContC_pCun_2	-9	-77	45
17Networks_LH_DefaultA_PFCd_1	-25	28	43
17Networks_LH_DefaultA_PFCd_3	-22	20	52
17Networks_LH_DefaultA_pCunPCC_2	-5	-60	30
17Networks_LH_DefaultA_PFCm_2	-6	35	-9
17Networks_LH_DefaultA_PFCm_4	-6	45	6
17Networks_LH_DefaultA_PFCm_6	-5	34	21
17Networks_LH_DefaultB_Temp_1	-44	13	-34
17Networks_LH_DefaultB_Temp_2	-54	-2	-30
17Networks_LH_DefaultB_Temp_4	-57	-9	-14
17Networks_LH_DefaultB_Temp_6	-52	-22	-6
17Networks_LH_DefaultB_IPL_1	-45	-58	21
17Networks_LH_DefaultB_PFCd_6	-6	10	65
17Networks_LH_DefaultB_PFCl_1	-41	19	48
17Networks_LH_DefaultB_PFCv_1	-36	22	-16
17Networks_LH_DefaultB_PFCv_3	-46	32	-10
17Networks_LH_DefaultB_PFCv_5	-53	19	11
17Networks_LH_DefaultC_IPL_1	-40	-79	30
17Networks_LH_DefaultC_Rsp_1	-13	-49	4
17Networks_LH_DefaultC_Rsp_2	-8	-52	9
17Networks_LH_DefaultC_Rsp_3	-13	-61	19
17Networks_RH_VisPeri_ExStrInf_4	13	-58	-3
17Networks_RH_VisPeri_ExStrInf_5	18	-45	-3
17Networks_RH_VisPeri_StriCal_1	9	-74	9
17Networks_RH_VisPeri_StriCal_2	22	-59	6
17Networks_RH_VisPeri_ExStrSup_1	16	-66	19
17Networks_RH_VisPeri_ExStrSup_2	5	-80	24
17Networks_RH_VisPeri_ExStrSup_3	14	-78	34
17Networks_RH_SomMotA_1	54	-17	40
17Networks_RH_DorsAttnA_SPL_3	19	-79	50
17Networks_RH_DorsAttnA_SPL_5	21	-69	53
17Networks_RH_DorsAttnA_SPL_7	27	-58	61
17Networks_RH_DorsAttnA_SPL_8	14	-64	65
17Networks_RH_DorsAttnB_PostC_4	45	-28	42
17Networks_RH_DorsAttnB_PostC_5	35	-36	51
17Networks_RH_DorsAttnB_PostC_6	7	-54	59
17Networks_RH_DorsAttnB_FEF_2	27	-3	52
17Networks_RH_DorsAttnB_FEF_3	25	-3	64
17Networks_RH_SalVentAttnA_FrMed_2	6	11	58
17Networks_RH_SalVentAttnB_Ins_1	34	21	-8
17Networks_RH_SalVentAttnB_Ins_2	37	23	5
17Networks_RH_LimbicB_OFC_2	23	22	-21
17Networks_RH_ContA_PFCl_5	39	11	34
17Networks_RH_ContA_Cingm_1	5	1	30
17Networks_RH_ContB_PFCmp_1	5	28	48
17Networks_RH_DefaultB_PFCv_1	35	23	-18
17Networks_RH_DefaultC_IPL_2	45	-75	31
17Networks_RH_DefaultC_Rsp_1	14	-46	4
17Networks_RH_DefaultC_Rsp_2	12	-55	15
HIP-head-l-rh	30	-14	-20
PUT-VA-rh	22	12	-6
PUT-DA-rh	26	6	2
CAU-VA-rh	10	12	4
CAU-DA-rh	16	18	8
CAU-body-rh	14	6	16
NAc-shell-rh	12	10	-6
NAc-core-rh	14	18	-2
HIP-head-m1-lh	-18	-12	-22
HIP-body-lh	-28	-28	-10
PUT-VA-lh	-20	12	-6
PUT-DA-lh	-24	6	2
CAU-VA-lh	-8	12	4
CAU-DA-lh	-14	18	8
CAU-body-lh	-12	6	16
CAU-tail-lh	-14	-2	20
NAc-shell-lh	-10	10	-6
NAc-core-lh	-12	18	-2
Left_VI	-30	-50	-27
Vermis_VI	0	-65	-27
Right_VI	30	-50	-27
